# Supplementary material for: Chemometric Study of Fatty Acid Composition of Virgin Olive Oil from Four Widespread Greek Cultivars
Source: Molecules. 2021 Jul 8;26(14):4151. doi: 10.3390/molecules26144151 (PMC8303967; doi:10.3390/molecules26144151)
Supplement: Supplementary file 1 [file molecules-26-04151-s001.zip]

Archive with 1 entries (1 files):
- molecules-1276985-supplementary.pdf
